# Supplementary material for: Androgen Receptor Pathway Activity Assay for Sepsis Diagnosis and Prediction of Favorable Prognosis
Source: Front Med (Lausanne). 2021 Nov 23;8:767145. doi: 10.3389/fmed.2021.767145 (PMC8650119; doi:10.3389/fmed.2021.767145)
Supplement: Supplementary file 2 [file Table_1.XLSX]

## Sheet: Dataset information
Supplementary Table 1a: Public clinical datasets from the GEO database used in used in study.
Dataset	Sample type	Sample prep	Population information	GSM numbers of	Pubmed
				removed duplicates
GSE26440 Total sample size n=124	blood samples were obtained within 24 hours of initial presentation to the PICU with septic shock. N=	Whole blood and PaxGene™ Blood RNA System	Children =10 years of age admitted to the pediatric intensive care unit (PICU) and meeting pediatric-specific criteria for septic shock were eligible for enrollment. Neonate group had more gram-positive bacteria infections than the school-age group, and a lower percentage infection with gram-negative organisms than the infant and toddler groups.	GSM648594	https://pubmed.ncbi.nlm.nih.gov/21738952/
				GSM648650	Demographical and clinical information: see table 1
				GSM648652
				GSM648653
				GSM648657
				GSM648675
				GSM648680
				GSM648719
GSE26378 Total sample size n=96	blood samples were obtained within 24 hours of initial presentation to the PICU with septic shock. N=	Whole blood and PaxGene™ Blood RNA System	Children =10 years of age admitted to the pediatric intensive care unit (PICU) and meeting pediatric-specific criteria for septic shock were eligible for enrollment Neonate group had more gram-positive bacteria infections than the school-age group, and a lower percentage infection with gram-negative organisms than the infant and toddler groups.	GSM647621	https://pubmed.ncbi.nlm.nih.gov/21738952/
					Demographical and clinical information: see table 1
GSE4607 Total sample size n=83	Blood samples were obtained within 24 hours of admission to the PICU, heretofore referred to as “Day 1” of septic shock.	Whole blood and PaxGene™ Blood RNA System	Children < 10 years of age admitted to the pediatric intensive care unit (PICU) and meeting criteria for septic shock were eligible for the study. Septic shock was defined using pediatric-specific criteria Among the patients with septic shock there were 28 having positive identification of an infecting organism (67%) and 9 deaths (21% mortality). Overall, the patients with septic shock were heter…		https://pubmed.ncbi.nlm.nih.gov/17374846/
					Demographical and clinical information: see table 1 and 2
GSE13904 Total sample size n=172	blood samples were obtained on day 1 of the study and when possible on day 3 of the study. Day 1 of the study was defined as within the first 24 hours of meeting criteria for a given study category in any PICU patient, whether at admission to the PICU or after initial admission to the PICU with a nonstudy-related classification. Day 3 of the study was defined as 48 hours after drawing day 1 sampl…	Whole blood and PaxGene™ Blood RNA System	Children ≤10 years of age admitted to the pediatric intensive care units (PICUs) and meeting published, pediatric-specific criteria for SIRS, sepsis, or septic shock were eligible. SIRS patients were excluded from analysis and not included in our study. No information about source of infection was availeble. .	GSM350141	https://pubmed.ncbi.nlm.nih .gov/19325468/
				GSM350142	Demographical and clinical information: see table 1
				GSM350144
				GSM350145
				GSM350146
				GSM350147
				GSM350154
				GSM350209
				GSM350238
				GSM350239
				GSM350246
				GSM350248
				GSM350249
				GSM350257
				GSM350262
				GSM350267
				GSM350268
				GSM350271
				GSM350272
				GSM350273
				GSM350274
				GSM350275
				GSM350279
				GSM350286
				GSM350291
				GSM350293
				GSM350294
				GSM350297
				GSM350298
				GSM350299
				GSM350300
				GSM350302
				GSM350303
				GSM350304
				GSM350309
				GSM350310
				GSM350316
				GSM350317
				GSM350325
				GSM350326
				GSM350343
				GSM350344
				GSM350347
				GSM350348
				GSM350350
				GSM350351
				GSM350358
				GSM350363
GSE8121 Total sample size n=70	Blood samples for RNA isolation were obtained within 24 h of admission to the PICU, heretofore called “day one” of septic shock. An additional sample was obtained for RNA isolation 48 hours after obtaining the day one sample (“day three” of septic shock).	Whole blood and PaxGene™ Blood RNA System	Children < ten years of age admitted to the PICU and meeting criteria for septic shock were eligible for the study.Among the patients with septic shock there were 28 having positive identification of an infecting organism (67%) and 9 deaths (21% mortality). Overall, the patients with septic shock were heterogeneous with respect to age, illness severity, gender, race, infectious organisms, and sit…	GSM201231	https://pubmed.ncbi.nlm.nih.gov/17932561/
				GSM201241	Demographical and clinical information: see table 1 and table 2
				GSM201242
				GSM201245
				GSM201246
				GSM201251
				GSM201252
				GSM201254
				GSM201256
				GSM201259
				GSM201261
				GSM201262
				GSM201263
				GSM201265
				GSM201268
				GSM201270
				GSM201272
				GSM201273
				GSM201281
				GSM201282
				GSM201283
				GSM201286
				GSM201291
				GSM201292
				GSM201295
				GSM201297
				GSM201299
				GSM201301
GSE9692 Total sample size n=42	blood samples for RNA isolation were obtained within 24 hours of admission to the PICU, heretofore referred to as “day 1” of septic shock.	Whole blood and PaxGene™ Blood RNA System	Children < 10 years of age admitted to the pediatric intensive care unit (PICU), and meeting pediatric-specific criteria for septic shock were eligible for the study. In addition, the patients with septic shock in the test data set had a similar severity of illness (PRISM score) as that of the training data set (19). Among the patients in the test data set there were 14 having positive identifica…	GSM244479	https://pubmed.ncbi.nlm.nih.gov/18460642/
				GSM244483	Demographical and clinical information: see table 1 and table 2
				GSM244484
				GSM244486
				GSM244490
				GSM244491
				GSM244492
				GSM244497
				GSM244504
				GSM244507
GSE57065 Total sample size n=106	Blood samples were collected within 30 min and 24 and 48 h after shock.	Whole blood and PaxGene™ Blood RNA System	18 years and above were enrolled at the onset of septic shock.		https://pubmed.ncbi.nlm.nih.gov/26215705/
			No information available of source of infection.		Demographical and clinical information: see table 1
GSE95233 Total sample size n=105	Septic shock patients were sampled twice, at admission, and a second time at D2 or D3.	Whole blood and PaxGene™ Blood RNA System	Septic shock patients (adults) admitted to the Intensive Care Unit (ICU) were compared to healthy volunteers, and according to day 28 survival status.		https://pubmed.ncbi.nlm.nih.gov/28341250/
			No information available of source of infection.		Demographical and clinical information: see table 1
GSE161731 Total sample size n= 60	whole blood samples from patients presenting to the emergency department with acute respiratory infection caused by influenza (virus), or bacterial pneumonia and matched healthy controls	Whole blood and PaxGene™ Blood RNA System	Patients presenting to the emergency department with acute respiratory infections. Source of infection:influenza (n = 17) or bacterial pneumonia (n = 24). Only controls and patients with bacterial or influenza infection used in study.		https://pubmed.ncbi.nlm.nih.gov/33597532/
					Demographical and clinical information: Supplementary Information

## Sheet: Clinical information
Supplementary Table 1b: Clinical information datasets
	GSE26440, GSE26378	GSE4607	GSE13904	GSE8121	GSE9692	GSE57065	GSE95233	GSE161731
Mean age	Neonate to school age	3 years	2-3 years	3 years	2-3 years.	62 years, Male 68%.	65 years, Male 65%.	Bacterial;mean age 62, Male 32%. Influenza; mean age 23, Male 47%.
Infection type	high percentage gram positive bacteria (47%), no gram negative bacteria, high incidence of bacteremia,	Variety of pathogens, both gram positive and gram negative	Gram negative 22-38% and gram positive 36-54%	Variety of gram positive and gram negative pathogens.	Variety of gram positive and gram negative pathogens	gram positive bacteria 43%, gram negative bacteria 61%.	gram positive bacteria 37%, gram negative bacteria 53%, fungi 24%.	No information on pathogen
Comorbidity	low incidence of comorbidities	no information	37-40%	0.47	no information	0.57	0.37	no information
